# Supplementary material for: A Walking-in-Place Method for Virtual Reality Using Position and Orientation Tracking
Source: Sensors (Basel). 2018 Aug 27;18(9):2832. doi: 10.3390/s18092832 (PMC6165345; doi:10.3390/s18092832)
Supplement: Supplementary file 1 [file sensors-18-02832-s001.zip]

Archive with 1 entries (1 files):
- sensors-325920-supplementary.mp4
